# Supplementary material for: Arabinoxylan-Carboxymethylcellulose Composite Films for Antibiotic Delivery to Infected Wounds
Source: Polymers (Basel). 2022 Apr 27;14(9):1769. doi: 10.3390/polym14091769 (PMC9103158; doi:10.3390/polym14091769)
Supplement: Supplementary file 1 [file polymers-14-01769-s001.zip]

Archive with 1 entries (1 files):
- polymers-1658313-supplementary.pdf
